# Supplementary material for: Disease-associated mutations of claudin-19 disrupt retinal neurogenesis and visual function
Source: Commun Biol. 2019 Mar 25;2:113. doi: 10.1038/s42003-019-0355-0 (PMC6433901; doi:10.1038/s42003-019-0355-0)
Supplement: Supplementary file 3 — Supplementary Data 1 [file 42003_2019_355_MOESM3_ESM.xlsx]

## Sheet: Sheet1
Source Data for Figs. 3B,C; 4C; 5A; 6A,E; 7C,D,G; 8B,D; 9C
Fig 3B	qPCR (2-^ddct)			data are the average of three technical repeats of the same sample; 2 independent clones, 2 isolates each
	normalized with GAPDH and WT
	NEUROD1	WT	WT/G20D	G20D		PMEL	WT	WT/G20D	G20D		OTX2	WT	WT/G20D	G20D
		17.1484	1.67018	-1.85318			8.87656	12.4666	3.13834			1.6358	2.21914	2.15846
		5.427	0.462262	2.38914			2.42908	3.50364	0.809836			0.466905	0.648523	0.675933
		16.3246	1.38679	7.16742			7.28723	10.5109	2.42951			1.40071	1.94557	2.0278
		26.3549	2.02792	20.9663			10.5561	15.5625	3.34035			2.09943	2.96905	3.24901
	RAX	WT	WT/G20D	G20D		PAX6	WT	WT/G20D	G20D		MITF	WT	WT/G20D	G20D
		16.6794	16.1113	3.24901			207.937	177.294	24.084			27.0958	28.2465	4.89056
		4.39831	4.90177	1.08915			59.351	53.2867	6.17066			6.79752	7.55864	1.41796
		13.1949	14.7053	3.26744			178.053	159.86	18.512			20.3926	22.6759	4.25389
		18.507	23.1029	5.46416			266.871	249	25.2813			27.2843	32.2226	6.45313
Fig 3C
			data are the average of two (G20D) or three (G20D/WT) clones; three isolates each
	qPCR (2-^ddct)
	normalized with GAPDH and WT		G20D				WT/G20D
		OTX2	-2.1848	-2.69914	-2.44197		-1.1174	-1.13682	-1.09798
		PAX6	-20.217	-18.6681	-19.4425		-1.79083	-1.84676	-1.7349
		CRX	-5.41702	-5.14261	-5.27982		-3.33409	-2.12138	-4.5468
		LHX2	14.3452	11.0617	12.7035		1.88585	1.91189	1.8598
		MITF	-2.39081	-2.5713	-2.48106		1.15709	1.18509	1.12908
		PROX1	-2.49234	-3.95177	-3.22206		-0.095533	1.1607	-1.35177
		POU4F1	1.97589	1.94194	1.95891		-2.34577	-2.77984	-1.91169
		POU4F2	-33.5328	-35.3221	-34.4275		-15.4052	-16.7374	-14.0729
		RAX	-2.02441	-1.72011	-1.87226		1.15371	1.01045	1.29697
		SHH	-1.35426	-1.39716	-1.37571		1.52571	1.69937	1.35205
		SIX3	-13.3383	-10.8717	-12.105		-2.05714	-2.40327	-1.71101
		GNAT1	-2.08132	-1.81819	-1.94975		-1.14602	-1.20164	-1.09039
		GNAT2	-43.3362	-35.0781	-39.2071		-9.29777	-15.6165	-2.97905
		OPN1SW	-28.5912	-20.5704	-24.5808		-2.75211	-3.59253	-1.91169
		NEFM	5.74577	5.88687	5.81632		-0.071896	-1.22688	1.08309
		PRPH2	-1.14671	-1.0087	-1.0777		2.01023	1.80876	2.21169
		RCVRN	-75.4527	-78.9299	-77.1913		-55.6474	-65.5716	-45.7231
		PVALB	-13.0638	-14.1477	-13.6058		0.160185	-1.03168	1.35205
		PRKCA	9.53016	3.9109	6.72053		0.914353	3.17114	-1.34243
		BSN	-1.14671	1.86284	0.358063		-9.36206	-14.2709	-4.45322
		GLUR4	-1.75018	-1.53954	-1.64486		-2.06644	-2.18102	-1.95186
		CTBP2	-1.2812	-1.3036	-1.2924		1.12122	1.12117	1.12128
		TUBB3	-1.84997	-2.22299	-2.03648		0.0706865	-1.00347	1.14484
		PSD95	-1.1	1.04066	-0.0296695		-2.15257	-2.74157	-1.56358
		THRB	-3.77768	-2.9742	-3.37594		-1.29998	-1.5966	-1.00337
		SLC6A9	11.2551	1.87579	6.56542		2.5935	6.25496	-1.06795
		BEST1	-40.7153	-37.5958	-39.1555		-0.0105615	-1.03168	1.01056
		DMD	3.27728	3.99308	3.63518		0.132594	1.55294	-1.28775
		ELAVL4	5.98977	6.17954	6.08465		-2.11852	-2.25793	-1.97911
		CALB2	6.41967	5.88687	6.15327		0.0174315	-1.23542	1.27028
Fig 4C	data are the number of colonies in each of 4 dishes
	RPE colony	WT	WT/G20D	G20D
		60	62	6
		19	19	3
		57	58	9
		90	80	17
Fig. 5A
	qPCR (2-^ddct)		data are the average of three technical repeats of the same sample; 3 independent clones for each sample
	normalized with GAPDH and WT		G20D				WT/G20D
		FRZB	-2.26106	-2.17855	-2.21981		-1.82178	-1.78179	-1.86176
		DCT	-2.72641	-2.83504	-2.78072		-2.23041	-2.10428	-2.35654
		SFRP5	-10.1753	-8.01871	-9.097		-1.58556	-1.58373	-1.5874
		SIX3	-4.58525	-3.81946	-4.20235		-1.18314	-1.30435	-1.06192
		PMEL	-2.02371	-1.58378	-1.80374		-1.33304	-1.22547	-1.4406
		LRP2	-10.5341	-6.51322	-8.52366		-1.17772	-1.32256	-1.03288
		MITF	-5.88483	-5.78922	-5.83703		-1.46508	-1.51922	-1.41095
		RBP1	-2.02371	-1.80672	-1.91521		-1.06866	-1.10445	-1.03288
		RPE65	-7.87347	-4.97043	-6.42195		-2.88116	-3.56359	-2.19873
		SDC2	-1.33515	-1.21703	-1.27609		1.18585	1.22831	1.1434
		PEDF	-1.0403	-1.10448	-1.07239		1.28282	1.38192	1.18372
		PITPNA	-1.49174	-1.51926	-1.5055		1.11342	1.11471	1.11213
		EGFR	1.22518	1.63199	1.42859		-1.02459	-1.0163	-1.03288
		VEGFA	-8.38029	-7.69206	-8.03618		-1.46999	-1.51922	-1.42077
		ATP2C1	-1.50212	-1.43731	-1.46971		-0.288725	1.05458	-1.63203
		MET	-8.55638	-7.27713	-7.91676		-1.44432	-1.47768	-1.41095
		MYRIP	-2.37347	-2.85476	-2.61411		-0.295973	2.56093	-3.15288
		MMP2	4.47845	3.08791	3.78318		2.44927	2.9622	1.93634
		ITM2B	-1.94127	-1.83194	-1.8866		-1.38992	-1.38831	-1.39153
		BEST1	-7.81909	-7.12737	-7.47323		-1.88579	-1.85746	-1.91411
		CLDN19	-4.42906	-3.95416	-4.19161		-1.55883	-1.51922	-1.59845
		PCDHA12	-11.2902	-9.804	-10.5471		-1.61335	-1.62826	-1.59845
		PCDHB15	-14.1919	-11.419	-12.8055		-1.45463	-1.4983	-1.41095
		PCDHGB2	-8.91973	-8.83586	-8.87779		-1.66776	-1.56193	-1.77359
		PCDHGB4	-10.3891	-13.8649	-12.127		-1.72737	-1.60584	-1.8489
		PCDHGB6	-7.81909	-6.83703	-7.32806		-1.40468	-1.37872	-1.43065
		ADAM9	1.16716	1.11468	1.14092		1.13666	1.00463	1.26868
		ARMC9	2.13317	-1.19199	0.470591		1.88422	2.63293	1.1355
		GPR143	-2.06623	-2.0468	-2.05652		-1.42606	-1.35035	-1.50178
		TTR	-25.9381	-24.3082	-25.1231		-2.55961	-2.46798	-2.65125
		SLC16A4	-7.44876	-7.90831	-7.67854		-1.49645	-1.42734	-1.56555
		SLC38A11	-2.3408	-1.66252	-2.00166		-3.44894	-3.76678	-3.1311
		SLC39A6	1.01607	-1.59479	-0.28936		0.012463	1.2114	-1.18647
		SLC4A2	-7.60527	-7.27713	-7.4412		-1.43405	-1.41748	-1.45062
		SLC7A8	-8.79693	-7.58616	-8.19154		-1.44547	-1.37872	-1.51222
				RPE was pooled from three mice for analysis
Fig. 6A	qPCR (2-^ddct)			data are the average of three experiments
	normalized with GAPDH		Retina			RPE
		P0	1	1	1	1	1	1
		P3	-1.95884	-1.90528	-2.67586	2.46798	2.48515	5.82921
		P7	-1.78592	-1.51222	-1.62076	2.07531	2.33485	6.3348
		P14	-1.60956	-1.8489	-2.3241	3.71492	2.71948	3.53897
		P21	-8.20595	-7.55101	-8.20595	2.48509	2.1634	3.1674
		P30	-12.67	-9.33947	-9.14726	1.50873	2.62684	6.78948
Fig. 6E	mfERG (P1)		data are from nine regions of the mfERG obtained from 3 mice
		Day30				Day60				Day90
		CLDN19WT	CLDN19G20D	CLDN19R81W		CLDN19WT	CLDN19G20D	CLDN19R81W		CLDN19WT	CLDN19G20D	CLDN19R81W
		53.64	21.87	39.11		47.01	20.63	15.14		20.63	10.89	0
		67.23	15.91	32.13		55.39	17.8	28.06		35.45	5.56	16.63
		46.26	5.681	28.06		75.57	12.47	32.88		16.08	7.125	25.38
		52.12	20.28	27.44		62.39	9.46	34.43		27.18	6.85	16.49
		36.96	12.57	28.98		31.63	45.47	24.61		92.13	9.394	33.03
		38.82	50.27	50.54		21.12	33.64	19.31		92.46	9.263	2.842
		41.52	12.74	20.97		50.93	21.54	30.29		24.74	7.345	23.87
		50.39	20.9	31.73		57.56	34.35	27.46		62.21	11.01	15.12
		16.52	45.8	38.94		54.73	0	22.35		39.18	7.757	31.99
		45.42	16.91	19.26		43.39	20.98	15.53		55.13	14.04	29.25
		46.68	39.23	50.78		45.6	29.02	9.325		49	15.5	0
		62.57	24.73	15.52		43.28	13.42	36.06		38.04	11.1	14.46
		33.43	28.15	24.31		37.85	6.65	32.96		45.57	5.645	19.83
		37.33	49.96	53.32		51.77	0	30.68		34.5	6.969	21.79
		28.07	22.59	68.34		27.18	32.08	32.73		29.97	10.36	31.64
		20.6	6.615	40.17		41.05	20.74	26.76		22.93	15.43	20.66
		54.8	18.46	32.39		46.4	25.04	19.18		30.22	15.03	5.966
		44.51	18.9	20.55						53.4	6.802	20.99
		22.94	15.62	17.87						30.91	10.2	17.27
Fig. 7		Measurements were made from four different loci from three mice
Fig. 7C	ONL thickness					Fig. 7D	TUNEL STAINING
		WT	R81W	G20D				WT	R81W	G20D
		90	80	43				0	1	6
		25.5	22.25	14.5				0.75	0.75	2.5
		76.5	66.75	43.5				2.25	2.25	7.5
		100	95	60				1	3	15
Fig. 7G	Axon length						Dendrites length
		WT	R81W	G20D				WT	R81W	G20D
		55	32	11				8	7	1
		15.75	8.5	3.75				2.75	2.25	0.5
		47.25	25.5	11.25				8.25	6.75	1.5
		68	45	14				12	9	3
Fig. 8B	qPCR (2-^ddct)			data are the average of three technical repeats of the same sample; 3 independent experiments for each sample
	normalized with GAPDH		WT				G20D				R81W
		MITF	2.22684	3.74509	2.98597		-72.2537	-47.0134	-59.6335		1.39959	2.0209	1.71024
		PMEL1	1.03168	8.25347	4.64257		-160.95	-182.706	-171.828		-3.06312	2.38667	-0.338224
		PMEL3	1.32409	1.25266	1.28838		-12.8616	-3.7533	-8.30745		-1.68763	-1.48968	-1.58865
		BEST1	-1.39959	-1.47939	-1.43949		-5.11594	-4.36203	-4.73898		-12.1678	-9.81508	-10.9914
		TTR	2.48802	2.47084	2.47943		-194.879	-141.534	-168.207		-8.96933	-5.55967	-7.2645
		TYR	2.6666	4.74037	3.70348		-55.5225	-29.1414	-42.3319		2.07772	3.98616	3.03194
		PEDF	1.48968	-2.13613	-0.323227		-167.269	-129.049	-148.159		-1.35191	1.06807	-0.141922
		MMP2	2.97935	24.3357	13.6575		-111.811	-185.465	-148.638		-3.06312	3.08442	0.010651
		FRZB	-1.5966	-1.45902	-1.52781		-114.685	-204.364	-159.524		-7.70076	-8.4855	-8.09313
		CTNNB	4.70763	6.65759	5.68261		-4.01389	-3.42238	-3.71814		-1.20999	1.20999	2e-06
		VDAC1	3.06312	3.35195	3.20753		-7.91725	-6.94031	-7.42878		1.03168	1.07549	1.05359
		RPE65	4.93472	5.89708	3.97237		-7.29436	-10.2238	-8.58873		-0.83571	-0.58845	-1.08298
		CLDN19	19.8363	29.4475	24.6419		12.1264	13.5486	12.8375		25.7	31.05	39.65
Fig. 8D			data are the average of three technical repeats for 4 independent experiments
	PEDF					RDH5					BDNF
		WT	R81W	G20D			WT	R81W	G20D			WT	R81W	G20D
		4.43828	-2.0209	-3.41912			1.42405	0.913831	1.7593			1.06437	1.05336	1.10957
		1.38715	-0.727509	-1.05282			0.358497	0.260833	0.465617			0.313537	0.287172	0.346026
		4.16145	-2.18253	-3.15847			1.07549	0.7825	1.39685			0.940612	0.861515	1.03808
		6.65893	-3.79917	-5.00347			1.44393	1.17284	1.96564			1.44393	1.24401	1.65864
	RPE65					LRAT					NGF
		WT	R81W	G20D			WT	R81W	G20D			WT	R81W	G20D
		20.4107	0.9	2.48074			1.29235	1.21841	1.6529			2.23114	-1.04608	-2.07053
		6.69027	0.2375	0.766705			0.42036	0.346418	0.450621			0.746531	-0.327588	-0.698281
		20.0708	0.7125	2.30012			1.26108	1.03926	1.35186			2.23959	-0.982763	-2.09484
		33.1115	1	3.6529			2.07053	1.55294	1.95206			3.7411	-1.57462	-3.51572
Fig. 9C		data are the average of nine regions of the mfERG obtained from 4 mice
	CTL				9-Cis				All Trans
	WT	G20D	R81W		WT	G20D	R81W		WT	G20D	R81W
	30.96	8.5	11.24		26.26	23.49	26.79		33.37	9.3625	15.5428
	12.551	2.805	3.674		10.6122	7.43875	8.63087		13.5451	3.29862	5.15515
	37.653	8.415	11.022		31.8367	22.3163	25.8926		40.6354	9.89588	15.4655
	55.528	13.16	20.848		47.068	32.775	40.022		59.866	19.775	22.319
